# Supplementary material for: In silico mapping of non-canonical DNA structures across the human ribosomal DNA locus
Source: G3 (Bethesda). 2025 Dec 10;16(2):jkaf299. doi: 10.1093/g3journal/jkaf299 (PMC12869075; doi:10.1093/g3journal/jkaf299)
Supplement: jkaf299_Supplementary_Data [file jkaf299_supplementary_data.zip]

Archive with 2 entries (2 files):
- Supplemental_Material_G3-2025-406410.pdf
- Supplemental_Material_Legends_G3-2025-406410.docx
